# Supplementary material for: Fatal Suicidal Intoxication with Pentoxifylline Complicated by Cardiovascular Disorders
Source: Toxics. 2022 Aug 3;10(8):447. doi: 10.3390/toxics10080447 (PMC9414985; doi:10.3390/toxics10080447)
Supplement: Supplementary file 1 [file toxics-10-00447-s001.zip]

Archive with 1 entries (1 files):
- toxics-1819168-supplementary.pdf
